# Supplementary material for: Development of an Image Analysis-Based Prognosis Score Using Google’s Teachable Machine in Melanoma
Source: Cancers (Basel). 2022 Apr 29;14(9):2243. doi: 10.3390/cancers14092243 (PMC9105888; doi:10.3390/cancers14092243)
Supplement: Supplementary file 1 [file cancers-14-02243-s001.zip]

Archive with 1 entries (1 files):
- cancers-1690848-supplementary.pdf
